# Supplementary material for: Performance of risk prediction for inflammatory bowel disease based on genotyping platform and genomic risk score method
Source: BMC Med Genet. 2017 Aug 29;18:94. doi: 10.1186/s12881-017-0451-2 (PMC5576242; doi:10.1186/s12881-017-0451-2)
Supplement: Supplementary file 1 — Members of the International IBD Genetics Consortium. (XLS 48 kb) [file 12881_2017_451_MOESM1_ESM.xls]

## Sheet: Members_isabelle
FIRST NAME	MIDDLE NAME	LAST NAME	AFFILIATION(S)	AFFILIATION2	AFFILIATION3
Clara		Abraham	Section of Digestive Diseases, Department of Internal Medicine, Yale School of Medicine, NewHaven, Connecticut, USA
Jean-Paul		Achkar	(1) Department of Gastroenterology and Hepatology, Digestive Disease Institute, Cleveland Clinic, Cleveland, Ohio, USA (2) Department of Pathobiology, Lerner Research Institute, Cleveland Clinic, Cleveland, Ohio, USA	Department of Pathobiology, Lerner Research Institute, Cleveland Clinic, Cleveland, Ohio, USA
Tariq		Ahmad	Peninsula College of Medicine and Dentistry, Exeter, UK
Leila		Amininejad	(1) Department of Gastroenterology, Erasmus Hospital, Brussels, Belgium (2) Department of Gastroenterology, Free University of Brussels, Brussels, Belgium	Department of Gastroenterology, Free University of Brussels, Brussels, Belgium
Ashwin	N	Ananthakrishnan	(1) Gastroenterology Unit, Massachusetts General Hospital, Harvard Medical School, Boston, Massachusetts, USA (2) Division of Medical Sciences, Harvard Medical School, Boston, Massachusetts, USA	Division of Medical Sciences, Harvard Medical School, Boston, Massachusetts, USA
Vibeke		Andersen	(1) Molecular Diagnostic and Clinical Research Unit, IRS-Center Sonderjylland, University of Southern Denmark, Odense, Denmark (2) Laboratory Center, Hospital of Southern Jutland, Aabenraa, Denmark	Laboratory Center, Hospital of Southern Jutland, Aabenraa, Denmark	Institute of Molecular Medicine, University of Southern Denmark, Odense, Denmark
Carl	A	Anderson	Wellcome Trust Sanger Institute, Wellcome Trust Genome Campus, Hinxton (Cambridge), UK
Jane	M	Andrews	Inflammatory Bowel Disease Service, Department of Gastroenterology and Hepatology, Royal Adelaide Hospital, Adelaide, Australia
Angelo		Andriulli	Unit of Gastroenterology, Istituto di Ricovero e Cura a Carattere Scientifico-Casa Sollievo della Sofferenza (IRCCS-CSS) Hospital, San Giovanni Rotondo, Italy
Vito		Annese	(1) Unit of Gastroenterology, Istituto di Ricovero e Cura a Carattere Scientifico-Casa Sollievo della Sofferenza (IRCCS-CSS) Hospital, San Giovanni Rotondo, Italy (2) Unit of Gastroenterology SOD2, Azienda Ospedaliero Universitaria (AOU) Careggi, Florence, Italy	Unit of Gastroenterology SOD2, Azienda Ospedaliero Universitaria (AOU) Careggi, Florence, Italy
Guy		Aumais	(1) Department of Gastroenterology, Hôpital Maisonneuve-Rosemont, Montréal, Québec, Canada (2) Faculté de Médecine, Université de Montréal, Montréal, Québec, Canada	Faculté de Médecine, Université de Montréal, Montréal, Québec, Canada
Leonard		Baidoo	Division of Gastroenterology, Hepatology and Nutrition, Department of Medicine, University of Pittsburgh School of Medicine, Pittsburgh, Pennsylvania, USA
Robert	N	Baldassano	Center for Inflammatory Bowel Disease, The Children's Hospital of Philadelphia, Philadelphia, Pennsylvania, USA	Department of Pediatrics, The Perelman School of Medicine, University of Pennsylvania
Peter	A	Bampton	Department of Gastroenterology and Hepatology, Flinders Medical Centre and School of Medicine, Flinders University, Adelaide, Australia
Murray		Barclay	Department of Medicine, University of Otago, Christchurch, New Zealand
Jeffrey	C	Barrett	Wellcome Trust Sanger Institute, Wellcome Trust Genome Campus, Hinxton (Cambridge), UK
Theodore	M	Bayless	Meyerhoff Inflammatory Bowel Disease Center, Department of medicine, Johns Hopkins University School of Medicine, Baltimore, Maryland, USA
Johannes		Bethge	Department for General Internal Medicine, University Hospital Schleswig-Holstein, Kiel, Germany
Joshua	C	Bis	Cardiovascular Health Research Unit, University of Washington, Seattle, Washington, USA
Alain		Bitton	Division of Gastroenterology, Royal Victoria Hospital, Montréal, Québec, Canada
Gabrielle		Boucher	Research Center, Montreal Heart Institute, Montréal, Québec, Canada
Stephan		Brand	Department of Medicine II, Ludwig-Maximilians-University Hospital Munich-Grosshadern, Munich, Germany
Berenice		Brandt	Department for General Internal Medicine, University Hospital Schleswig-Holstein, Kiel, Germany
Steven	R	Brant	Meyerhoff Inflammatory Bowel Disease Center, Department of medicine, Johns Hopkins University School of Medicine, Baltimore, Maryland, USA
Carsten		Büning	Department of Gastroenterology, Campus Charité Mitte, Universitatsmedizin Berlin, Berlin, Germany
Angela		Baird	The Harry Perkins Institute of Medical Research, School of Medicine and Pharmacology, University of Western Australia, Murdoch, WA, Australia	School of Medicine and Pharmacology, University of Western Australia, Fremantle, Australia
Christopher		Cardinale	Center for Applied Genomics, The Children's Hospital of Philadelphia, Philadelphia, Pennsylvania, USA
Judy	H	Cho	Department of Genetics, Yale School of Medicine, New Haven, Connecticut, USA
Isabelle		Cleynen	(1) Wellcome Trust Sanger Institute, Wellcome Trust Genome Campus, Hinxton (Cambridge), UK (2) Department of Clinical and experimental medicine, Translational Research in GastroIntestinal Disorders (TARGID), Katholieke Universiteit (KU) Leuven, Leuven, Belgium	Department of Clinical and experimental medicine, Translational Research in GastroIntestinal Disorders (TARGID), Katholieke Universiteit (KU) Leuven, Leuven, Belgium
Ariella		Cohain	Department of Genetics and Genomic Sciences, Mount Sinai School of Medicine, New York, New York, USA
Anthony		Croft	Inflammatory Bowel Diseases, Genetics and Computational Biology, Queensland Institute of Medical Research, Brisbane, Australia
Mark	J	Daly	(1) Analytic and Translational Genetics Unit, Massachusetts General Hospital, Harvard Medical School, Boston, Massachusetts, USA (2) Broad Institute of MIT and Harvard, Cambridge, Massachusetts, USA	Broad Institute of MIT and Harvard, Cambridge, Massachusetts, USA
Mauro		D'Amato	(1) Department of Biosciences and Nutrition, Karolinska Institutet, Stockholm, Sweden (2) BioCruces Health Research Institute and IKERBASQUE, Basque Foundation for Science, Bilbao, Spain	BioCruces Health Research Institute and IKERBASQUE, Basque Foundation for Science, Bilbao, Spain
Silvio		Danese	IBD Center, Department of Gastroenterology, Istituto Clinico Humanitas, Milan, Italy
Dirk		De Jong	Department of Gastroenterology and Hepatology, Radboud University Nijmegen Medical Centre, Nijmegen, The Netherlands
Martine		De Vos	Department of Hepatology and Gastroenterology, Ghent University Hospital, Ghent, Belgium
Goda		Denapiene	Center of hepatology, Gastroenterology and Dietetics, Vilnius University, Vilnius, Lithuania
Lee	A	Denson	Pediatric Gastroenterology, Cincinnati Children's Hospital Medical Center, Cincinnati, Ohio, USA
Kathy	L	Devaney	Gastroenterology Unit, Massachusetts General Hospital, Harvard Medical School, Boston, Massachusetts, USA
Olivier		Dewit	Department of Gastroenterology, Université Catholique de Louvain (UCL) Cliniques Universitaires Saint-Luc, Brussels, Belgium
Renata		D'Inca	Division of Gastroenterology, University Hospital Padua, Padua, Italy
Marla		Dubinsky	Department of Gastroenterology, Mount Sinai School of Medicine, New York, New York, USA
Richard	H	Duerr	(1) Division of Gastroenterology, Hepatology and Nutrition, Department of Medicine, University of Pittsburgh School of Medicine, Pittsburgh, Pennsylvania, USA (2) Department of Human Genetics, University of Pittsburgh Graduate School of Public Health, Pittsburgh, Pennsylvania, USA	Department of Human Genetics, University of Pittsburgh Graduate School of Public Health, Pittsburgh, Pennsylvania, USA
Cathryn		Edwards	Department of Gastroenterology, Torbay Hospital, Torbay, Devon, UK
David		Ellinghaus	Institute of Clinical Molecular Biology, Kiel University, Kiel, Germany
Jonah		Essers	(1) Center for Human Genetic Research, Massachusetts General Hospital, Harvard Medical School, Boston, Massachusetts, USA (2) Pediatrics, Harvard Medical School, Boston, Massachusetts, USA	Pediatrics, Harvard Medical School, Boston, Massachusetts, USA
Lynnette	R	Ferguson	Faculty of Medical & Health Sciences, School of Medical Sciences, The University of Auckland, Auckland, New Zealand
Eleonora	A	Festen	Department of Gastroenterology and Hepatology, University Medical Center Groningen, Groningen, The Netherlands
Philip		Fleshner	F.Widjaja Foundation Inflammatory Bowel and Immunobiology Research Institute, Cedars-Sinai Medical Center, Los Angeles, California, USA
Denis		Franchimont	(1) Department of Gastroenterology, Erasmus Hospital, Brussels, Belgium (2) Department of Gastroenterology, Free University of Brussels, Brussels, Belgium	Department of Gastroenterology, Free University of Brussels, Brussels, Belgium
Andre		Franke	Institute of Clinical Molecular Biology, Kiel University, Kiel, Germany
Richard		Gearry	(1) Department of Medicine, University of Otago, Christchurch, New Zealand (2) Department of Gastroenterology, Christchurch Hospital, Christchurch, New Zealand	Department of Gastroenterology, Christchurch Hospital, Christchurch, New Zealand
Michel		Georges	(1) Unit of Animal Genomics, Groupe Interdisciplinaire de Génoprotéomique Appliquée (GIGA-R) Research Center, University of Liege, Liege, Belgium (2) Faculty of Veterinary Medicine, University of Liege, Liege, Belgium	Faculty of Veterinary Medicine, University of Liege, Liege, Belgium
Christian		Gieger	Institute of Genetic Epidemiology, Helmholtz Zentrum München - German Research Center for Environmental Health, Neuherberg, Germany
Jürgen		Glas	Division of Gastroenterology, Royal Victoria Hospital, Montréal, Québec, Canada
Philippe		Goyette	Research Center, Montreal Heart Institute, Montréal, Québec, Canada
Todd		Green	(1) Center for Human Genetic Research, Massachusetts General Hospital, Harvard Medical School, Boston, Massachusetts, USA (2) Broad Institute of MIT and Harvard, Cambridge, Massachusetts, USA	Broad Institute of MIT and Harvard, Cambridge, Massachusetts, USA
Anne	M	Griffiths	Gastroenterology, Hepatology and Nutrition, The Hospital for Sick Children, Toronto, Ontario, Canada
Stephen	L	Guthery	Department of Pediatrics, University of Utah School of Medicine, Salt Lake City, Utah, USA
Hakon		Hakonarson	Center for Applied Genomics, The Children's Hospital of Philadelphia, Philadelphia, Pennsylvania, USA	Department of Pediatrics, The Perelman School of Medicine, University of Pennsylvania
Jonas		Halfvarson	Department of Gastroenterology, Faculty of Medicine and Health, Örebro University, Örebro SE‑70182, Sweden
Katherine		Hanigan	Inflammatory Bowel Diseases, Genetics and Computational Biology, Queensland Institute of Medical Research, Brisbane, Australia
Talin		Haritunians	F.Widjaja Foundation Inflammatory Bowel and Immunobiology Research Institute, Cedars-Sinai Medical Center, Los Angeles, California, USA
Ailsa		Hart	Department of Medicine, St Mark's Hospital, Harrow, Middlesex, UK
Chris		Hawkey	Nottingham Digestive Diseases Centre, Queens Medical Centre, Nottingham, UK
Matija		Hedl	Section of Digestive Diseases, Department of Internal Medicine, Yale School of Medicine, NewHaven, Connecticut, USA
Paul		Henderson	(1) Paediatric Gastroenterology and Nutrition, Royal Hospital for Sick Children, Edinburgh, UK (2) Child Life and Health, University of Edinburgh, Edinburgh, Scotland, UK	Child Life and Health, University of Edinburgh, Edinburgh, Scotland, UK
Xinli		Hu	Division of Rheumatology Immunology and Allergy, Brigham and Women's Hospital, Boston, Massachusetts, USA
Hailiang		Huang	(1) Analytic and Translational Genetics Unit, Massachusetts General Hospital, Harvard Medical School, Boston, Massachusetts, USA (2) Broad Institute of MIT and Harvard, Cambridge, Massachusetts, USA	Broad Institute of MIT and Harvard, Cambridge, Massachusetts, USA
Ken	Y	Hui	Department of Genetics, Yale School of Medicine, New Haven, Connecticut, USA
Laimas		Jonaitis	Academy of Medicine, Lithuanian University of Health Sciences, Kaunas, Lithuania
Luke		Jostins	(1) Wellcome Trust Centre for Human Genetics, University of Oxford, Headington, UK (2) Christ Church, University of Oxford, St Aldates, UK	Christ Church, University of Oxford, St Aldates, UK
Tom	H	Karlsen	(1) Norwegian PSC Research Center, Department of Transplantation Medicine, Division of Surgery, Inflammatory Medicine and Transplantation, Oslo University Hospital Rikshospitalet, Oslo, Norway (2) Institute of Clinical Medicine, University of Oslo, Oslo, Norway	Institute of Clinical Medicine, University of Oslo, Oslo, Norway
Nicholas	A	Kennedy	Gastrointestinal Unit, Wester General Hospital University of Edinburgh, Edinburgh, UK
Mohammed Azam		Khan	(1) Genetic Medicine, Manchester Academic Health Science Centre, Manchester, UK (2) The Manchester Centre for Genomic Medicine, University of Manchester, Manchester, UK	The Manchester Centre for Genomic Medicine, University of Manchester, Manchester, UK
Gediminas		Kiudelis	Academy of Medicine, Lithuanian University of Health Sciences, Kaunas, Lithuania
Subra		Kugathasan	Department of Pediatrics, Emory University School of Medicine, Atlanta, Georgia, USA
Limas		Kupcinskas	Department of Gastroenterology, Lithuanian University of Medicine, Kaunas, Lithuania
Anna		Latiano	Unit of Gastroenterology, Istituto di Ricovero e Cura a Carattere Scientifico-Casa Sollievo della Sofferenza (IRCCS-CSS) Hospital, San Giovanni Rotondo, Italy
Debby		Laukens	Department of Hepatology and Gastroenterology, Ghent University Hospital, Ghent, Belgium
Ian	C	Lawrance	1) The Harry Perkins Institute of Medical Research, School of Medicine and Pharmacology, University of Western Australia, Murdoch, WA, Australia 2)Centre for inflammatory Bowel Diseases, Saint John of God Hospital, Subiaco, WA, Australia
James	C	Lee	Inflammatory Bowel Disease Research Group, Addenbrooke's Hospital, Cambridge, UK
Charlie	W	Lees	Gastrointestinal Unit, Wester General Hospital University of Edinburgh, Edinburgh, UK
Marcis		Leja	Faculty of medicine, University of Latvia, Riga, Latvia
Dalin		Li	F.Widjaja Foundation Inflammatory Bowel and Immunobiology Research Institute, Cedars-Sinai Medical Center, Los Angeles, California, USA
Johan Van		Limbergen	Division of Pediatric Gastroenterology, Hepatology and Nutrition, Hospital for Sick Children, Toronto, Ontario, Canada
Paolo		Lionetti	Dipartimento di Neuroscienze, Psicologia, Area del Farmaco e Salute del Bambino (NEUROFARBA), Università di Firenze SOD Gastroenterologia e Nutrizione Ospedale pediatrico Meyer, Firenze, Italy
Jimmy	Z	Liu	Wellcome Trust Sanger Institute, Wellcome Trust Genome Campus, Hinxton (Cambridge), UK
Edouard		Louis	Division of Gastroenterology, University Hospital CHU of Liege, Liege, Belgium
Gillian		Mahy	Department of Gastroenterology, The Townsville Hospital, Townsville, Australia
John		Mansfield	Institute of Human Genetics, Newcastle University, Newcastle upon Tyne, UK
Christopher	G	Mathew	(1) Department of Medical and Molecular Genetics, Guy's Hospital, London, UK (2) Department of Medical and Molecular Genetics, King's College London School of Medicine, Guy's Hospital, London, UK	Department of Medical and Molecular Genetics, King's College London School of Medicine, Guy's Hospital, London, UK
Dermot	PB	McGovern	F.Widjaja Foundation Inflammatory Bowel and Immunobiology Research Institute, Cedars-Sinai Medical Center, Los Angeles, California, USA
Raquel		Milgrom	Inflammatory Bowel Disease Centre, Mount Sinai Hospital, Toronto, Ontario, Canada
Grant	W	Montgomery	Genetic Epidemiology, Genetics and Computational Biology, Queensland Institute of Medical Research, Brisbane, Australia
Craig		Mowat	Department of Medicine, Ninewells Hospital and Medical School, Dundee, UK
William		Newman	(1) Genetic Medicine, Manchester Academic Health Science Centre, Manchester, UK (2) The Manchester Centre for Genomic Medicine, University of Manchester, Manchester, UK	The Manchester Centre for Genomic Medicine, University of Manchester, Manchester, UK
Aylwin		Ng	(1) Center for Computational and Integrative Biology, Massachusetts General Hospital, Harvard Medical School, Boston, Massachusetts, USA (2) Gastroenterology Unit, Massachusetts General Hospital, Harvard Medical School, Boston, Massachusetts, USA	Gastroenterology Unit, Massachusetts General Hospital, Harvard Medical School, Boston, Massachusetts, USA
Siew	C	Ng	(1) Department of Medicine and Therapeutics, Chinese University of Hong Kong, Hong Kong. (2) Institute of Digestive Disease, LKS Institute of Health Science, State Key Laboratory of Digestive Disease, Chinese University of Hong Kong, Hong Kong
Sok Meng Evelyn		Ng
Susanna		Nikolaus	Department for General Internal Medicine, University Hospital Schleswig-Holstein, Kiel, Germany
Kaida		Ning	Section of Digestive Diseases, Department of Internal Medicine, Yale School of Medicine, NewHaven, Connecticut, USA
Markus		Nöthen	Department of Genomics Life & Brain Center, University Hospital Bonn, Bonn, Germany
Ioannis		Oikonomou	Section of Digestive Diseases, Department of Internal Medicine, Yale School of Medicine, NewHaven, Connecticut, USA
Orazio		Palmieri	Unit of Gastroenterology, Istituto di Ricovero e Cura a Carattere Scientifico-Casa Sollievo della Sofferenza (IRCCS-CSS) Hospital, San Giovanni Rotondo, Italy
Miles		Parkes	Inflammatory Bowel Disease Research Group, Addenbrooke's Hospital, Cambridge, UK
Cyriel	Y	Ponsioen	Department of Gastroenterology, Academic Medical Center, Amsterdam, The Netherlands
Urõs		Potocnik	(1) Center for Human Molecular Genetics and Pharmacogenomics, Faculty of Medicine, University of Maribor, Maribor, Slovenia (2) Faculty for Chemistry and Chemical Engineering, University of Maribor, Maribor, Slovenia	Faculty for Chemistry and Chemical Engineering, University of Maribor, Maribor, Slovenia
Natalie	J	Prescott	(1) Department of Medical and Molecular Genetics, Guy's Hospital, London, UK (2) Department of Medical and Molecular Genetics, King's College London School of Medicine, Guy's Hospital, London, UK	Department of Medical and Molecular Genetics, King's College London School of Medicine, Guy's Hospital, London, UK
Deborah	D	Proctor	Section of Digestive Diseases, Department of Medicine, Yale University, New Haven, Connecticut, USA
Graham		Radford-Smith	(1) Inflammatory Bowel Diseases, Genetics and Computational Biology, QIMR Berghofer Medical Research Institute, Brisbane, Australia (2) Department of Gastroenterology, Royal Brisbane and Womens Hospital, and University of Queensland School of Medicine, Herston, Brisbane, Australia
Jean-Francois		Rahier	Department of Gastroenterology, Université Catholique de Louvain (UCL) Centre hospitalier (CHU) Mont-Godinne, Mont-Godinne, Belgium
Soumya		Raychaudhuri	Division of Rheumatology Immunology and Allergy, Brigham and Women's Hospital, Boston, Massachusetts, USA
Miguel		Regueiro	Division of Gastroenterology, Hepatology and Nutrition, Department of Medicine, University of Pittsburgh School of Medicine, Pittsburgh, Pennsylvania, USA
Florian		Rieder	Department of Gastroenterology and Hepatology, Digestive Disease Institute, Cleveland Clinic, Cleveland, Ohio, USA
John	D	Rioux	(1) Research Center, Montreal Heart Institute, Montréal, Québec, Canada (2) Faculté de Médecine, Université de Montréal, Montréal, Québec, Canada	Faculté de Médecine, Université de Montréal, Montréal, Québec, Canada
Stephan		Ripke	(1) Analytic and Translational Genetics Unit, Massachusetts General Hospital, Harvard Medical School, Boston, Massachusetts, USA (2) Broad Institute of MIT and Harvard, Cambridge, Massachusetts, USA	Broad Institute of MIT and Harvard, Cambridge, Massachusetts, USA
Rebecca		Roberts	Department of Medicine, University of Otago, Christchurch, New Zealand
Richard	K	Russell	Paediatric Gastroenterology and Nutrition, Royal Hospital for Sick Children, Edinburgh, UK
Jeremy	D	Sanderson	Department of Gastroenterology, Guy's & St Thomas' NHS Foundation Trust, St-Thomas Hospital, London, UK
Miquel		Sans	Department of Digestive Diseases, Hospital Quiron Teknon, Barcelona, Spain
Jack		Satsangi	Gastrointestinal Unit, Wester General Hospital University of Edinburgh, Edinburgh, UK
Stefan		Schreiber	(1) Institute of Clinical Molecular Biology, Kiel University, Kiel, Germany	Department for General Internal Medicine, Christian-Albrechts-University, Kiel, Germany
			(2) Department for General Internal Medicine, University Hospital Schleswig-Holstein, Kiel, Germany
Dominik		Schulte	Department for General Internal Medicine, University Hospital Schleswig-Holstein, Kiel, Germany	Dominik		Schulte	Department for General Internal Medicine, University Hospital Schleswig-Holstein, Kiel, Germany	Dominik		Schulte	Department for General Internal Medicine, University Hospital Schleswig-Holstein, Kiel, Germany	Dominik		Schulte	Department for General Internal Medicine, University Hospital Schleswig-Holstein, Kiel, Germany	Dominik		Schulte	Department for General Internal Medicine, University Hospital Schleswig-Holstein, Kiel, Germany	Dominik		Schulte	Department for General Internal Medicine, University Hospital Schleswig-Holstein, Kiel, Germany	Dominik		Schulte	Department for General Internal Medicine, University Hospital Schleswig-Holstein, Kiel, Germany	Dominik		Schulte	Department for General Internal Medicine, University Hospital Schleswig-Holstein, Kiel, Germany	Dominik		Schulte	Department for General Internal Medicine, University Hospital Schleswig-Holstein, Kiel, Germany	Dominik		Schulte	Department for General Internal Medicine, University Hospital Schleswig-Holstein, Kiel, Germany	Dominik		Schulte	Department for General Internal Medicine, University Hospital Schleswig-Holstein, Kiel, Germany	Dominik		Schulte	Department for General Internal Medicine, University Hospital Schleswig-Holstein, Kiel, Germany	Dominik
Regan		Scott	Division of Gastroenterology, Hepatology and Nutrition, Department of Medicine, University of Pittsburgh School of Medicine, Pittsburgh, Pennsylvania, USA
Mark		Seielstad	(1) Human Genetics, Genome Institute of Singapore, Singapore (2) Institute for Human Genetics, University of California San Fransisco, San Francisco, California, USA	Institute for Human Genetics, University of California San Fransisco, San Francisco, California, USA
Yashoda		Sharma	Section of Digestive Diseases, Department of Internal Medicine, Yale School of Medicine, NewHaven, Connecticut, USA
Mark	S	Silverberg	Inflammatory Bowel Disease Centre, Mount Sinai Hospital, Toronto, Ontario, Canada
Lisa	A	Simms	Inflammatory Bowel Diseases, Genetics and Computational Biology, Queensland Institute of Medical Research, Brisbane, Australia
Jurgita		Skieceviciene	Academy of Medicine, Lithuanian University of Health Sciences, Kaunas, Lithuania
Sarah	L	Spain	Department of Medical and Molecular Genetics, King's College London School of Medicine, Guy's Hospital, London, UK
A. Hillary		Steinhart	Inflammatory Bowel Disease Centre, Mount Sinai Hospital, Toronto, Ontario, Canada
Joanne	M	Stempak	Inflammatory Bowel Disease Centre, Mount Sinai Hospital, Toronto, Ontario, Canada
Laura		Stronati	Department of Biology of Radiations and Human Health, Agenzia nazionale per le nuove tecnologie l'energia e lo sviluppo economico sostenibile (ENEA), Rome, Italy
Stephan	R	Targan	F.Widjaja Foundation Inflammatory Bowel and Immunobiology Research Institute, Cedars-Sinai Medical Center, Los Angeles, California, USA
Kirstin	M	Taylor	Department of Gastroenterology, Guy's & St Thomas' NHS Foundation Trust, St-Thomas Hospital, London, UK
Anje		ter Velde	Department of Gastroenterology, Academic Medical Center, Amsterdam, The Netherlands
Emilie		Theatre	(1) Unit of Animal Genomics, Groupe Interdisciplinaire de Génoprotéomique Appliquée (GIGA-R) Research Center, University of Liege, Liege, Belgium (2) Faculty of Veterinary Medicine, University of Liege, Liege, Belgium	Faculty of Veterinary Medicine, University of Liege, Liege, Belgium
Leif		Torkvist	Department of Clinical Science Intervention and Technology, Karolinska Institutet, Stockholm, Sweden
Mark		Tremelling	Gastroenterology & General Medicine, Norfolk and Norwich University Hospital, Norwich, UK
Andrea		van der Meulen	Department of Gastroenterology, Leiden University Medical Center, Leiden, The Netherlands
Suzanne		van Sommeren	Department of Gastroenterology and Hepatology, University Medical Center Groningen, Groningen, The Netherlands
Eric		Vasiliauskas	F.Widjaja Foundation Inflammatory Bowel and Immunobiology Research Institute, Cedars-Sinai Medical Center, Los Angeles, California, USA
Severine		Vermeire	(1) Division of Gastroenterology, University Hospital Gasthuisberg, Leuven, Belgium (2) Department of Clinical and experimental medicine, Translational Research in GastroIntestinal Disorders (TARGID), Katholieke Universiteit (KU) Leuven, Leuven, Belgium	Department of Clinical and experimental medicine, Translational Research in GastroIntestinal Disorders (TARGID), Katholieke Universiteit (KU) Leuven, Leuven, Belgium
Maurizio		Vecchi	Gastroenterology, San Donato Milanese University Hiospital, Milan, Italy
Thomas		Walters	(1) Gastroenterology, Hepatology and Nutrition, The Hospital for Sick Children, Toronto, Ontario, Canada (2) Faculty of medicine, University of Toronto, Toronto, Ontario, Canada	Faculty of medicine, University of Toronto, Toronto, Ontario, Canada
Ming-Hsi		Wang	(1) Meyerhoff Inflammatory Bowel Disease Center, Department of medicine, Johns Hopkins University School of Medicine, Baltimore, Maryland, USA (2) Department of Gastroenterology and Hepatology, Digestive Disease Institute, Cleveland Clinic, Cleveland, Ohio, USA	Department of Gastroenterology and Hepatology, Digestive Disease Institute, Cleveland Clinic, Cleveland, Ohio, USA
Rinse	K	Weersma	Department of Gastroenterology and Hepatology, University of Groningen and University Medical Center Groningen, Groningen, The Netherlands
Zhi		Wei	Department of Computer Science, New Jersey Institute of Technology, Newark, New Jersey, USA
Cisca		Wijmenga	Department of Genetics, University Medical Center Groningen, Groningen, The Netherlands
David	C	Wilson	(1) Paediatric Gastroenterology and Nutrition, Royal Hospital for Sick Children, Edinburgh, UK (2) Child Life and Health, University of Edinburgh, Edinburgh, Scotland, UK	Child Life and Health, University of Edinburgh, Edinburgh, Scotland, UK
Juliane		Winkelmann	(1) Institute of Human Genetics, Technische Universität München, Munich, Germany (2) Department of Neurology, Technische Universität München, Munich, Germany	Department of Neurology, Technische Universität München, Munich, Germany
Ramnik	J	Xavier	(1) Gastroenterology Unit, Massachusetts General Hospital, Harvard Medical School, Boston, Massachusetts, USA (2) Broad Institute of MIT and Harvard, Cambridge, Massachusetts, USA	Broad Institute of MIT and Harvard, Cambridge, Massachusetts, USA
Bin		Zhang	Department of Genetics and Genomic Sciences, Mount Sinai School of Medicine, New York, New York, USA
Clarence	K	Zhang	Department of Biostatistics, School of Public Health, Yale University, NewHaven, Connecticut, USA
Wei		Zhang	Section of Digestive Diseases, Department of Internal Medicine, Yale School of Medicine, NewHaven, Connecticut, USA
Hongyu		Zhao	Department of Biostatistics, School of Public Health, Yale University, NewHaven, Connecticut, USA
Zhen	Z	Zhao	Genetic Epidemiology, Genetics and Computational Biology, Queensland Institute of Medical Research, Brisbane, Australia
		Australia and New Zealand IBDGC
		Belgium IBD Genetics Consortium
		Italian Group for IBD Genetic Consortium
		NIDDK Inflammatory Bowel Disease Genetics Consortium
		United Kingdom IBDGC
		Wellcome Trust Case Control Consortium
		Quebec IBD Genetics Consortium
		Initiative on Crohn and Colitis
		Cedars-Sinai IBD Consortium
[truncated: 155 more columns]
